# Supplementary material for: Experiences of friendships of young people with first-episode psychosis: A qualitative study
Source: PLoS One. 2021 Jul 30;16(7):e0255469. doi: 10.1371/journal.pone.0255469 (PMC8323937; doi:10.1371/journal.pone.0255469)
Supplement: S1 File — (ZIP) [file pone.0255469.s001.zip]

Archive with 14 entries (14 files):
- Transcripts of interviews/Participant 1.doc
- Transcripts of interviews/Participant 10.doc
- Transcripts of interviews/Participant 11.doc
- Transcripts of interviews/Participant 12.doc
- Transcripts of interviews/Participant 13.doc
- Transcripts of interviews/Participant 14.doc
- Transcripts of interviews/Participant 2.doc
- Transcripts of interviews/Participant 3.doc
- Transcripts of interviews/Participant 4.doc
- Transcripts of interviews/Participant 5.doc
- Transcripts of interviews/Participant 6.doc
- Transcripts of interviews/Participant 7.doc
- Transcripts of interviews/Participant 8.doc
- Transcripts of interviews/Participant 9.doc
